# Supplementary material for: Chromosomal Instability Is Associated with cGAS–STING Activation in EGFR-TKI Refractory Non-Small-Cell Lung Cancer
Source: Cells. 2025 Mar 17;14(6):447. doi: 10.3390/cells14060447 (PMC11941500; doi:10.3390/cells14060447)
Supplement: Supplementary file 1 [file cells-14-00447-s001.zip]

Archive with 11 entries (11 files):
- Supple methods.yonesaka_2025.2.8.pdf
- Supplement Figure 1_2025.3.1.pptx
- Supplement Figure 2.pptx
- Supplement Figure 3.pptx
- Supplement Figure 4.pptx
- Supplement Figure 5.pptx
- Supplement Figure 6.pptx
- Supplement Figure 7_2025.3.1.pptx
- Supplement Figure 8_2025.3.5.pptx
- Supplement Table S1.pptx
- Supplement Table S2.pptx
